# Supplementary material for: Crystallization of Long-Spaced Precision Polyacetals III: Polymorphism and Crystallization Kinetics of Even Polyacetals Spaced by 6 to 26 Methylenes
Source: Polymers (Basel). 2021 May 13;13(10):1560. doi: 10.3390/polym13101560 (PMC8152236; doi:10.3390/polym13101560)
Supplement: Supplementary file 1 [file polymers-13-01560-s001.zip]

Archive with 1 entries (1 files):
- polymers-1232057-supplementary.pdf
